# Supplementary material for: A Multi-Scale Model of Hepcidin Promoter Regulation Reveals Factors Controlling Systemic Iron Homeostasis
Source: PLoS Comput Biol. 2014 Jan 2;10(1):e1003421. doi: 10.1371/journal.pcbi.1003421 (PMC3879105; doi:10.1371/journal.pcbi.1003421)
Supplement: File S1 — Matlab code of the hepcidin expression model. The file comprises the signaling model describing SMAD and STAT phosphorylation, and the thermodynamic model describing hepcidin promoter regulation. The simulation results (cf. Figs. 2C and D) are plotted together with mean and error in the experimental data (cf. Figs. 1C and D). (TXT) [file pcbi.1003421.s008.txt]

clear

%----------------------------

%------------------
% EXPERIMENTAL DATA
%------------------

% I) SIGNALING PATHWAY DATA

% Ligand doses
il61=[2 4 6 25]; % IL6 doses
bmp1=[1 60 200 800]; % BMP doses

% Mean of Western Blot experiments 
stat_0BMP_mean=[0.844531877 0.847788045 1.306648762 2.388781098]; % pSTAT increasing IL6 (0 ng/ml BMP)
stat_800BMP_mean=[0.325776022 0.487063275 0.666352897 1.259355067]; % pSTAT increasing IL6 (800 ng/ml BMP)
smad_0IL6_mean=[0.076071791 0.461932175 1.436544795 1.791112674]; % pSMAD increasing BMP (0 ng/ml IL6)
smad_25IL6_mean=[0.089849246 0.540986454 0.836837971 1.728820806]; % pSMAD increasing BMP (25 ng/ml IL6)

% Std of Western Blot experiments 
stat_0BMP_err = [0.5541 0.1803 0.3017 0.2139];
stat_800BMP_err = [0.0663 0.0744 0.6678 0.1560];
smad_25IL6_err = [0.0545 0.3164 0.2239 0.7574];
smad_0IL6_err = [0.0538 0.0731 0.1218 0.1396];

% Plotting of Western blot data
figure(1)
subplot(1,2,1)
errorbar(log10(il61),stat_0BMP_mean,stat_0BMP_err,'d','Color','b')
hold on
errorbar(log10(il61),stat_800BMP_mean,stat_800BMP_err,'d','Color','g')
xlabel('log10(IL6) [ng/ml]')
ylabel('pSTAT')

subplot(1,2,2)
errorbar(log10(bmp1),smad_0IL6_mean,smad_0IL6_err,'d','Color','b')
hold on
errorbar(log10(bmp1),smad_25IL6_mean,smad_25IL6_err,'d','Color','g')
xlabel('log10(BMP) [ng/ml]')
ylabel('pSMAD')

%------------------

% I) PROMOTER DATA

% mean luciferase activities

meanWT =[-1.4832    0.7080    1.0675    1.1858
   -0.6511    0.9544    1.3040    1.3160
   -0.2583    1.1263    1.3008    1.2878
   -0.2744    1.1525    1.2735    1.2935];

meanBRE1m = [-2.4767   -0.7800   -0.3604    0.1449
   -2.1078   -0.3005    0.1260    0.2104
   -1.8877    0.0050    0.3595    0.4910
   -1.6837    0.0811    0.2398    0.5244];

meanBRE2m = [-1.7768   -0.6760   -0.2591    0.0680
   -0.7887    0.3011    0.5073    0.6685
   -0.4705    0.6177    0.7838    0.8748
   -0.3385    0.6561    0.7687    0.9489];

meanSTATdel = [-1.2415    0.7031    1.1846    1.0161
   -1.0322    0.6773    0.9225    0.9909
   -1.0301    0.7035    1.0136    0.9012
   -1.0930    0.7305    0.9228    1.0015];

meanBRE1mSTATdel = [-2.2189   -0.2983    0.1772    0.4394
   -2.1901   -0.3222    0.1098    0.5642
   -2.1417   -0.3545    0.1546    0.4933
   -2.0320   -0.0513    0.1709    0.6178];

meanBRE2mSTATdel =[-1.5044   -0.3303    0.0402    0.3132
   -1.5388   -0.2916   -0.0581    0.3570
   -1.4951   -0.3010    0.0026    0.4024
   -1.3506   -0.2335    0.0406    0.3522];

meanBRE1mBRE2m = [-2.4814   -2.4380   -2.0710   -1.9730
   -2.1862   -2.1535   -1.8348   -1.8483
   -2.1059   -1.8286   -1.7292   -1.5233
   -1.9173   -1.7192   -1.5326   -1.4472];

%----

% Experimental error in luciferase activities

erWT = [0.1222    0.1605    0.1736    0.1000
    0.2203    0.1000    0.1085    0.1159
    0.1000    0.1655    0.1118    0.1349
    0.1630    0.1532    0.1426    0.2045];
    
erBRE1m = [0.1000    0.1000    0.1621    0.1000
    0.1620    0.1000    0.1640    0.1292
    0.1000    0.1000    0.1282    0.1855
    0.1186    0.2247    0.1000    0.1028];

erBRE2m = [0.1000    0.1000    0.2537    0.1539
    0.1301    0.1097    0.1000    0.1501
    0.1306    0.1466    0.1000    0.1000
    0.1397    0.1000    0.1000    0.1000];

erSTATdel = [0.2233    0.1300    0.2457    0.1000
    0.1549    0.1000    0.1000    0.1629
    0.1954    0.1000    0.1000    0.1111
    0.1126    0.1000    0.1000    0.1000];

erBRE1mSTATdel = [0.1368    0.2267    0.1341    0.1656
    0.1444    0.1259    0.1842    0.1216
    0.1000    0.1475    0.1666    0.1050
    0.1000    0.1000    0.1097    0.1000];

erBRE2mSTATdel = [0.1000    0.1000    0.1000    0.1000
    0.1000    0.1470    0.1000    0.1000
    0.1220    0.1271    0.1365    0.1000
    0.1199    0.1314    0.1000    0.1000];

erBRE1mBRE2m = [0.1714    0.2100    0.3554    0.1548
    0.1000    0.1000    0.1000    0.1000
    0.1000    0.1221    0.1000    0.1184
    0.1368    0.1693    0.1000    0.1000];

%--------

% PLOT LUCIFERASE DATA

figure(2)
clims=[-2.5 1.5];

subplot(2,7,1),imagesc((meanWT),clims)
axis('off')
axis('xy')
title('WT')
xlabel('BMP')
ylabel('IL6')

subplot(2,7,2),imagesc((meanBRE1m),clims)
axis('off')
axis('xy')
title('BRE1m')
xlabel('BMP')
ylabel('IL6')

subplot(2,7,3),imagesc((meanBRE2m),clims)
axis('off')
axis('xy')
title('BRE2m')
xlabel('BMP')
ylabel('IL6')

subplot(2,7,4),imagesc((meanSTATdel),clims)
axis('off')
axis('xy')
title('STATdel')
xlabel('BMP')
ylabel('IL6')

subplot(2,7,5),imagesc((meanBRE1mSTATdel),clims)
axis('off')
axis('xy')
title('BRE1mSTATdel')
xlabel('BMP')
ylabel('IL6')

subplot(2,7,6),imagesc((meanBRE2mSTATdel),clims)
axis('off')
axis('xy')
title('BRE2mSTATdel')
xlabel('BMP')
ylabel('IL6')

subplot(2,7,7),imagesc((meanBRE1mBRE2m),clims)
axis('off')
axis('xy')
title('BRE1mBRE2m')
xlabel('BMP')
ylabel('IL6')

%----------------------

%--------
% MODEL
%--------

% PARAMETER VECTOR (Supplemental Table S1)
b=[0.43906,16.874,206.4,537.65,4972.6,584.75,1,5.3869,1,6804.7,1.7807,1,11.769,2.852,1.0242,7.7388,0.41353,0.05825,1.949,1.4481,140.24,0.12853];

% Rename parameters

% TF affinities for DNA sequence elements
KA1=b(1); % BRE1
KA2=b(2); % BRE2
KA3=b(3); % STATBS

% TF-RNAP interaction energies
f1=b(4);
f2=b(5);
f3=b(6);

% TF-TF interaction energies
w12=b(7); % set to 1
w13=b(8);
w23=b(9); % set to 1

% Promoter saturation constant
K50=b(10);
 
% Exponents describing TF oligomerization
SMADexp = b(11);
STATexp = b(12);

% Scaling factor linking simulated transcription rate to luciferase
% activity data
scalingfac = b(13);

ymax1 = b(14); 
nH_IL6 = b(15);
EC50_IL6 = b(16);
kC1 = b(17);
ybasal2 = b(18);
ymax2 = b(19);
nH_BMP = b(20);
EC50_BMP = b(21);
kC2 = b(22);

%------------------------------------------

% SIMULATE SIGNALLING DATA

dose_bmp=logspace(0,3.5,200);
dose_il6=logspace(-1,3.5,200);

for i=1:200
    n=1;

il6=dose_il6(i);
bmp=0;

HIl6=il6^nH_IL6./(il6^nH_IL6+EC50_IL6^nH_IL6);
HBMP=bmp^nH_BMP./(bmp^nH_BMP+EC50_BMP^nH_BMP);

pSTAT1(i) = -1/2/kC2-1/2*(kC1*ymax2*HBMP-ymax1*HIl6*kC2)/(kC2*(1+kC1*ybasal2))+1/2*((-1/kC2-(kC1*ymax2*HBMP-ymax1*HIl6*kC2)/(kC2*(1+kC1*ybasal2)))^2+4*ymax1*HIl6/(kC2*(1+kC1*ybasal2)))^(1/2);
pSmad1(i) = ybasal2+ymax2*HBMP/(1+kC2*pSTAT1(i));

%-------

il6=dose_il6(i);
bmp=800;

HIl6=il6^nH_IL6./(il6^nH_IL6+EC50_IL6^nH_IL6);
HBMP=bmp^nH_BMP./(bmp^nH_BMP+EC50_BMP^nH_BMP);

pSTAT2(i) = -1/2/kC2-1/2*(kC1*ymax2*HBMP-ymax1*HIl6*kC2)/(kC2*(1+kC1*ybasal2))+1/2*((-1/kC2-(kC1*ymax2*HBMP-ymax1*HIl6*kC2)/(kC2*(1+kC1*ybasal2)))^2+4*ymax1*HIl6/(kC2*(1+kC1*ybasal2)))^(1/2);
pSmad2(i) = ybasal2+ymax2*HBMP/(1+kC2*pSTAT2(i));

%-------

il6=0;
bmp=dose_bmp(i);

HIl6=il6^nH_IL6./(il6^nH_IL6+EC50_IL6^nH_IL6);
HBMP=bmp^nH_BMP./(bmp^nH_BMP+EC50_BMP^nH_BMP);

pSTAT3(i) = -1/2/kC2-1/2*(kC1*ymax2*HBMP-ymax1*HIl6*kC2)/(kC2*(1+kC1*ybasal2))+1/2*((-1/kC2-(kC1*ymax2*HBMP-ymax1*HIl6*kC2)/(kC2*(1+kC1*ybasal2)))^2+4*ymax1*HIl6/(kC2*(1+kC1*ybasal2)))^(1/2);
pSmad3(i) = ybasal2+ymax2*HBMP/(1+kC2*pSTAT3(i));

%-------

il6=25;
bmp=dose_bmp(i);

HIl6=il6^nH_IL6./(il6^nH_IL6+EC50_IL6^nH_IL6);
HBMP=bmp^nH_BMP./(bmp^nH_BMP+EC50_BMP^nH_BMP);

pSTAT4(i) = -1/2/kC2-1/2*(kC1*ymax2*HBMP-ymax1*HIl6*kC2)/(kC2*(1+kC1*ybasal2))+1/2*((-1/kC2-(kC1*ymax2*HBMP-ymax1*HIl6*kC2)/(kC2*(1+kC1*ybasal2)))^2+4*ymax1*HIl6/(kC2*(1+kC1*ybasal2)))^(1/2);
pSmad4(i) = ybasal2+ymax2*HBMP/(1+kC2*pSTAT4(i));

%--

end

figure(1)

subplot(1,2,1)
plot(log10(dose_il6),pSTAT1,'-','Color','b')
hold on
plot(log10(dose_il6),pSTAT2,'-','Color','g')

subplot(1,2,2)
plot(log10(dose_bmp),pSmad3,'-','Color','b')
hold on
plot(log10(dose_bmp),pSmad4,'-','Color','g')

%-----------------------------------------------------

% INTERPOLATION OF PHOSPHO-TF LEVELS (USED AS INPUT FOR MODEL)

dose_bmp1=[0 60 200 800];
dose_il61=[0 2 6 25];

for i=1:4
for j=1:4
    
il6=dose_il61(i);
bmp=dose_bmp1(j);;

HIl6=il6^nH_IL6./(il6^nH_IL6+EC50_IL6^nH_IL6);
HBMP=bmp^nH_BMP./(bmp^nH_BMP+EC50_BMP^nH_BMP);

pSTATvec(i,j) = -1/2/kC2-1/2*(kC1*ymax2*HBMP-ymax1*HIl6*kC2)/(kC2*(1+kC1*ybasal2))+1/2*((-1/kC2-(kC1*ymax2*HBMP-ymax1*HIl6*kC2)/(kC2*(1+kC1*ybasal2)))^2+4*ymax1*HIl6/(kC2*(1+kC1*ybasal2)))^(1/2);
pSmadvec(i,j) = ybasal2+ymax2*HBMP/(1+kC2*pSTATvec(i,j));

end
end

%-----------------------------------------

% SIMULATE PROMOTER ACTIVITY (THERMODYNAMIC MODEL)

for i=1:4
for j=1:4
    
pSmad=pSmadvec(i,j).^SMADexp;
pSTAT=pSTATvec(i,j).^STATexp;
    
A1=pSmad/KA1; %BRE1
A2=pSmad/KA2; %BRE2
A3=pSTAT/KA3; %STATBS

zaehler=(1+A1*f1+A2*f2+A3*f3+....
    A1*A2*f1*f2*w12+A1*f1*A3*f3*w13+A2*f2*A3*f3*w23+....
    A1*A2*A3*f1*f2*f3*w12*w13*w23);

nenner=(1+A1+A2+A3+....
    A1*A2*w12+A1*A3*w13+A2*A3*w23+....
    A1*A2*A3*w12*w13*w23);

FACWT(i,j)=zaehler/nenner;

%------------------------------

A1=0; %BRE1
A2=pSmad/KA2; %BRE2
A3=pSTAT/KA3; %STATBS

zaehler=(1+A1*f1+A2*f2+A3*f3+....
    A1*A2*f1*f2*w12+A1*f1*A3*f3*w13+A2*f2*A3*f3*w23+....
    A1*A2*A3*f1*f2*f3*w12*w13*w23);

nenner=(1+A1+A2+A3+....
    A1*A2*w12+A1*A3*w13+A2*A3*w23+....
    A1*A2*A3*w12*w13*w23);

FACBRE1m(i,j)=zaehler/nenner;

%------------------------------

A1=pSmad/KA1; %BRE1
A2=0; %BRE2
A3=pSTAT/KA3; %STATBS

zaehler=(1+A1*f1+A2*f2+A3*f3+....
    A1*A2*f1*f2*w12+A1*f1*A3*f3*w13+A2*f2*A3*f3*w23+....
    A1*A2*A3*f1*f2*f3*w12*w13*w23);

nenner=(1+A1+A2+A3+....
    A1*A2*w12+A1*A3*w13+A2*A3*w23+....
    A1*A2*A3*w12*w13*w23);

FACBRE2m(i,j)=zaehler/nenner;

%------------------------------

A1=pSmad/KA1; %BRE1
A2=pSmad/KA2; %BRE2
A3=0; %STATBS

zaehler=(1+A1*f1+A2*f2+A3*f3+....
    A1*A2*f1*f2*w12+A1*f1*A3*f3*w13+A2*f2*A3*f3*w23+....
    A1*A2*A3*f1*f2*f3*w12*w13*w23);

nenner=(1+A1+A2+A3+....
    A1*A2*w12+A1*A3*w13+A2*A3*w23+....
    A1*A2*A3*w12*w13*w23);

FACSTATdel(i,j)=zaehler/nenner;

%------------------------------

A1=0; %BRE1
A2=pSmad/KA2; %BRE2
A3=0; %STATBS

zaehler=(1+A1*f1+A2*f2+A3*f3+....
    A1*A2*f1*f2*w12+A1*f1*A3*f3*w13+A2*f2*A3*f3*w23+....
    A1*A2*A3*f1*f2*f3*w12*w13*w23);

nenner=(1+A1+A2+A3+....
    A1*A2*w12+A1*A3*w13+A2*A3*w23+....
    A1*A2*A3*w12*w13*w23);

FACBRE1mSTATdel(i,j)=zaehler/nenner;

%------------------------------

A1=0; %BRE1
A2=0; %BRE2
A3=pSTAT/KA3; %STATBS

zaehler=(1+A1*f1+A2*f2+A3*f3+....
    A1*A2*f1*f2*w12+A1*f1*A3*f3*w13+A2*f2*A3*f3*w23+....
    A1*A2*A3*f1*f2*f3*w12*w13*w23);

nenner=(1+A1+A2+A3+....
    A1*A2*w12+A1*A3*w13+A2*A3*w23+....
    A1*A2*A3*w12*w13*w23);

FACBRE1mBRE2m(i,j)=zaehler/nenner;

%------------------------------

A1=pSmad/KA1; %BRE1
A2=0; %BRE2
A3=0; %STATBS
A4=0; %STATBS occupied = repressor

zaehler=(1+A1*f1+A2*f2+A3*f3+....
    A1*A2*f1*f2*w12+A1*f1*A3*f3*w13+A2*f2*A3*f3*w23+....
    A1*A2*A3*f1*f2*f3*w12*w13*w23);

nenner=(1+A1+A2+A3+....
    A1*A2*w12+A1*A3*w13+A2*A3*w23+....
    A1*A2*A3*w12*w13*w23);

FACBRE2mSTATdel(i,j)=zaehler/nenner;

%------------------------------

FWT(i,j)=scalingfac*FACWT(i,j)/(FACWT(i,j)+K50);
FBRE1m(i,j)=scalingfac*FACBRE1m(i,j)/(FACBRE1m(i,j)+K50);
FBRE2m(i,j)=scalingfac*FACBRE2m(i,j)/(FACBRE2m(i,j)+K50);
FSTATdel(i,j)=scalingfac*FACSTATdel(i,j)/(FACSTATdel(i,j)+K50);
FBRE1mSTATdel(i,j)=scalingfac*FACBRE1mSTATdel(i,j)/(FACBRE1mSTATdel(i,j)+K50);
FBRE1mBRE2m(i,j)=scalingfac*FACBRE1mBRE2m(i,j)/(FACBRE1mBRE2m(i,j)+K50);
FBRE2mSTATdel(i,j)=scalingfac*FACBRE2mSTATdel(i,j)/(FACBRE2mSTATdel(i,j)+K50);

end
end

figure(2)

subplot(2,7,8),imagesc(log10(FWT),clims)
axis('off')
axis('xy')

subplot(2,7,9),imagesc(log10(FBRE1m),clims)
axis('off')
axis('xy')

subplot(2,7,10),imagesc(log10(FBRE2m),clims)
axis('off')
axis('xy')

subplot(2,7,11),imagesc(log10(FSTATdel),clims)
axis('off')
axis('xy')

subplot(2,7,12),imagesc(log10(FBRE1mSTATdel),clims)
axis('off')
axis('xy')

subplot(2,7,13),imagesc(log10(FBRE2mSTATdel),clims)
axis('off')
axis('xy')

subplot(2,7,14),imagesc(log10(FBRE1mBRE2m),clims)
axis('off')
axis('xy')

subplot(2,7,1)
text(-5,2.5,'Data','FontSize',18)

text(-0.1,2.3,'IL6','Rotation',90)
text(1.5,0.25,'BMP')

subplot(2,7,8)
text(-5,2.5,'Model','FontSize',18)
